# Supplementary material for: Synthesis and Anti-Trypanosoma cruzi Biological Evaluation of Novel 2-Nitropyrrole Derivatives
Source: Molecules. 2022 Mar 27;27(7):2163. doi: 10.3390/molecules27072163 (PMC9000427; doi:10.3390/molecules27072163)
Supplement: Supplementary file 1 [file molecules-27-02163-s001.zip]

Archive with 1 entries (1 files):
- molecules-1634600-supplementary.pdf
